# Supplementary material for: Genome-Wide Identification of the MYB Family in Morus atropurpurea and Functional Characterization of MaDIV for Its Possible Involvement in Anthocyanin Biosynthesis
Source: Genes (Basel). 2026 Jun 17;17(6):702. doi: 10.3390/genes17060702 (PMC13300443; doi:10.3390/genes17060702)
Supplement: Supplementary file 1 [file genes-17-00702-s001.zip]

Archive with 4 entries (4 files):
- Fig S1.pdf
- Fig S2.pdf
- Fig S3.pdf
- Supplementary Table.xls
