# Supplementary material for: Genome-Wide Identification of the MYB Family in Morus atropurpurea and Functional Characterization of MaDIV for Its Possible Involvement in Anthocyanin Biosynthesis
Source: Genes (Basel). 2026 Jun 17;17(6):702. doi: 10.3390/genes17060702 (PMC13300443; doi:10.3390/genes17060702)
Supplement: Supplementary file 1 [file genes-17-00702-s001.zip › Supplementary Table.xls]

## Sheet: Table S1
Table S1.The primer sequences used for qRT-PCR
primer	sequence	gene ID
QMaDIV-F	CTTTACGACAAGGACACCC	ZS5801Monoploid.020078.1
QMaDIV-R	CAAACCAGCCTCAATATCA
QRPL15-F	GGCTATGTGATTTACCGTGTT	Morus024083
QRPL15-R	TTGGTCCAGTATGAGTTGAGAA
QNtactin-F	CGGAATCCACGAGACTACATACAAC	XM_016658252.1
QNtactin-R	GGTGCTGAGGGAAGCCAAGATA
QNtPAL-F	ATTGAGGTCATCCGTTCTGC	LOC107821018
QNtPAL-R	ACCGTGTAACGCCTTGTTTC
QNt4CL-F	TCATTGACGAGGATGACGAG	LOC107797004
QNt4CL-R	TGGGATGGTTGAGAAGAAGG
QNtCHS-F	TTGTTCGAGCTTGTCTCTGC	LOC107822424
QNtCHS-R	AGCCCAGGAACATCTTTGAG
QNtCHI-F	GTCAGGCCATTGAAAAGCTC	LOC107779699
QNtCHI-R	CTAATCGTCAATGCCCCAAC
QNtF3H-F	CAAGGCATGTGTGGATATGG	LOC107770893
QNtF3H-R	TGTGTCGTTTCAGTCCAAGG
QNtDFR-F	AACCAACAGTCAGGGGAATG	LOC107797232
QNtDFR-R	TTGGACATCGACAGTTCCAG
QNtC4H-F	GGCAATCCCTCTTTTAGTCCC	LOC107823514
QNtC4H-R	CTCCTACCAACACCAAATGGA
QNtUFGT-F	GACATGGCCCCTTTATGCTG	LOC109215787
QNtUFGT-R	CCATCTCCTCTGCCTTCACA
QNtFLS1-F	CAGCAGGTGGTGAAGATAT	LOC107794305
QNtFLS1-R	GGCATTAGGTATGTACTTGAC
QNtFLS2-F	GGCAGCAGGTGGTGAAGAA	LOC107814657
QNtFLS2-R	ATGGTCATCCTTGAACACTTGG

## Sheet: Table S2
Table S2 Protein physicochemical properties
Protein_ID	Localizations	Sequence_Length	Molecular_Weight	Isoelectric_Point	Instability_Index	GRAVY	Aromaticity	Extinction_Coefficient_1	Extinction_Coefficient_2	Helix_Fraction	Turn_Fraction	Sheet_Fraction
5801Monoploid.017338.1	Nucleus	71	8223.09	4.8807	60.02	-0.5352	0.1127	13980	13980	0.2817	0.2113	0.2958
5801Monoploid.005807.1	Nucleus	76	8888.59	4.449	75.46	-0.8526	0.1053	15470	15470	0.25	0.2368	0.3553
5801Monoploid.018418.1	Nucleus	79	9312.51	7.9277	69.17	-0.6848	0.0886	16500	16500	0.2658	0.1392	0.3038
5801Monoploid.018419.1	Nucleus	79	9296.47	6.5926	63.61	-0.6886	0.0886	16500	16500	0.2658	0.1392	0.3165
5801Monoploid.006288.1	Nucleus	101	12086.6	10.1753	45.36	-1.4792	0.0594	16500	16500	0.198	0.1683	0.2376
5801Monoploid.015357.1	Cytoplasm|Nucleus	143	16540.7	8.7604	57.09	-0.9091	0.0699	35980	36105	0.2308	0.2517	0.2238
5801Monoploid.007725.1	Cytoplasm	166	19208.9	6.9689	44.98	-0.4247	0.0783	18450	18575	0.3072	0.1867	0.3012
5801Monoploid.022863.1	Nucleus	170	19312.6	9.0081	40.17	-0.7935	0.0706	20970	21220	0.2412	0.2882	0.2235
5801Monoploid.008838.1	Nucleus	200	23249.2	9.4701	57.4	-1.016	0.075	44460	44585	0.235	0.28	0.295
5801Monoploid.013853.1	Nucleus	200	22521	5.8858	37.13	-0.7695	0.085	34950	35075	0.26	0.295	0.2
5801Monoploid.006338.1	Nucleus	203	23593.1	5.7493	49.11	-0.9108	0.1034	57410	57410	0.2906	0.2611	0.2069
5801Monoploid.011553.1	Nucleus	203	22309.7	7.576	45.97	-0.7251	0.0542	18450	18825	0.2167	0.2906	0.197
5801Monoploid.016695.1	Nucleus	203	23413.9	7.1639	53.04	-0.766	0.0788	48930	49055	0.2562	0.2759	0.2167
5801Monoploid.016144.1	Nucleus	207	23696.7	9.8385	42.46	-0.8836	0.0725	48470	48720	0.2367	0.2029	0.2754
5801Monoploid.001096.1	Nucleus	208	24319.9	5.3516	75	-0.9942	0.101	29910	30035	0.2356	0.2548	0.2692
5801Monoploid.023012.1	Nucleus	208	24012	8.7395	60.95	-0.7447	0.0769	41940	42190	0.2837	0.2596	0.25
5801Monoploid.006339.1	Nucleus	217	24984.8	5.9085	57.2	-0.8825	0.0645	45950	46200	0.2535	0.2488	0.2212
5801Monoploid.018572.1	Nucleus	220	24806	5.0777	36.54	-0.6945	0.1	29450	29575	0.2591	0.3	0.2
5801Monoploid.004731.1	Nucleus	226	26086.8	8.8942	48.18	-1.0217	0.0885	41940	42190	0.2389	0.292	0.1549
5801Monoploid.006323.1	Nucleus	229	26463	9.6387	52.75	-0.8585	0.0655	37470	37595	0.2489	0.2402	0.2664
5801Monoploid.017069.1	Nucleus	234	27198	6.6979	62.04	-0.9427	0.0855	67950	68200	0.2479	0.2222	0.2051
5801Monoploid.007545.1	Nucleus	239	26218.7	8.8515	53.85	-0.71	0.0711	43430	43680	0.2176	0.3598	0.1925
5801Monoploid.016341.1	Nucleus	243	28034	6.869	42.13	-0.8428	0.0741	38960	39085	0.2634	0.2675	0.1934
5801Monoploid.019591.1	Nucleus	249	27318.3	7.8724	55.93	-0.7213	0.0763	43430	43430	0.2169	0.2851	0.2249
5801Monoploid.018980.1	Nucleus	250	27386.7	8.9609	64.37	-0.5984	0.044	30480	30730	0.216	0.296	0.264
5801Monoploid.023501.1	Nucleus	250	28174.6	8.6712	54.32	-0.7456	0.056	34950	35325	0.256	0.312	0.216
5801Monoploid.004513.1	Nucleus	252	29092.7	5.1616	63.71	-0.9266	0.0992	75400	75650	0.254	0.2778	0.2817
5801Monoploid.014746.1	Nucleus	254	29197.2	8.5149	65.56	-0.802	0.0866	37930	38305	0.248	0.2441	0.2402
5801Monoploid.020962.1	Nucleus	257	29175.1	5.9793	47.56	-0.7786	0.0895	40910	41285	0.2451	0.2802	0.214
5801Monoploid.010282.1	Nucleus	259	28916.1	9.5195	53.7	-0.7548	0.0927	50420	50420	0.2432	0.2973	0.2008
5801Monoploid.018706.1	Nucleus	259	29223.3	5.432	44.53	-0.7328	0.0695	53970	54345	0.2548	0.278	0.2239
5801Monoploid.016584.1	Nucleus	266	30404.9	5.4475	53.34	-0.9617	0.0789	41940	42065	0.2406	0.3045	0.188
5801Monoploid.005153.1	Nucleus	267	30610.6	5.7158	61.91	-0.836	0.1049	69900	70025	0.2622	0.2509	0.2135
5801Monoploid.013192.1	Nucleus	268	29493.6	4.6322	28.44	-0.8119	0.0634	29450	29700	0.2351	0.3358	0.1567
5801Monoploid.016028.1	Nucleus	270	29911.5	5.8891	43.33	-0.7019	0.0963	50420	50795	0.2519	0.3667	0.1815
5801Monoploid.002665.1	Nucleus	272	31829.5	9.3994	59.14	-0.9165	0.0956	77920	78045	0.2537	0.2096	0.2574
5801Monoploid.000039.1	Nucleus	276	30916.3	5.6238	44.98	-0.7025	0.0688	37470	37845	0.2355	0.2681	0.2464
5801Monoploid.002610.1	Nucleus	276	31476.7	6.3387	52.94	-0.7634	0.0906	47440	47690	0.2645	0.2971	0.2065
5801Monoploid.011783.1	Nucleus	277	31486.7	6.0032	53.19	-0.7592	0.0794	47440	47690	0.2419	0.2744	0.231
5801Monoploid.017241.1	Nucleus	278	31979.3	5.0719	66.24	-1.0212	0.1223	66810	67185	0.241	0.295	0.2122
5801Monoploid.017242.1	Nucleus	287	32428.3	4.995	62.67	-0.5449	0.1115	37930	38180	0.2648	0.3136	0.216
5801Monoploid.006337.1	Nucleus	288	32589.9	6.2056	57.59	-0.866	0.0764	45950	46200	0.2361	0.2986	0.2118
5801Monoploid.012863.1	Nucleus	288	32460.4	8.3832	47.66	-0.6361	0.0694	43430	43805	0.2674	0.2847	0.2049
5801Monoploid.004663.1	Nucleus	290	31963.7	9.0968	43.63	-0.529	0.0724	26930	26930	0.2655	0.2897	0.2103
5801Monoploid.011340.1	Nucleus	290	32917	5.5751	48.58	-0.7376	0.0862	66920	67170	0.2759	0.2897	0.2034
5801Monoploid.013318.1	Nucleus	291	32179.5	4.8644	65.37	-0.5491	0.0859	13980	14230	0.2543	0.3643	0.2302
5801Monoploid.002721.1	Nucleus	293	31045.9	7.1987	47.62	-0.7222	0.058	35410	35410	0.2014	0.3584	0.1877
5801Monoploid.008834.1	Nucleus	293	33401.2	8.5819	39.6	-0.842	0.0648	43430	43805	0.2423	0.2457	0.2184
5801Monoploid.019061.1	Nucleus	294	33573.2	6.7657	56.61	-0.735	0.1054	53400	53525	0.2687	0.2721	0.2075
5801Monoploid.010465.1	Nucleus	296	33947.1	5.195	63.12	-0.9267	0.1014	62910	63285	0.2399	0.2838	0.2027
5801Monoploid.014649.1	Nucleus	298	33714.2	8.6604	60.85	-0.7362	0.0906	69900	70025	0.2517	0.3121	0.2114
5801Monoploid.018570.1	Nucleus	302	34660.8	8.9353	64.91	-0.7513	0.0728	45950	46575	0.2517	0.2517	0.2384
5801Monoploid.007743.1	Nucleus	305	34169.3	9.2182	54.1	-0.6567	0.0557	33460	34085	0.2393	0.2754	0.2459
5801Monoploid.007737.1	Nucleus	306	34312.9	5.9089	33.68	-0.7013	0.0686	58440	58690	0.2614	0.2941	0.2092
5801Monoploid.008598.1	Nucleus	306	33465.1	8.6659	55.32	-0.6026	0.0556	34950	35200	0.2418	0.3497	0.2255
5801Monoploid.012422.1	Nucleus	306	34141.6	9.2487	45.94	-0.598	0.0621	40450	40450	0.2222	0.1895	0.3529
5801Monoploid.012500.1	Nucleus	307	33967.8	8.2354	61.1	-0.6573	0.0521	33460	33710	0.2345	0.3192	0.2117
5801Monoploid.008754.1	Nucleus	308	33720.3	9.8825	59.71	-0.5812	0.0649	23950	24325	0.224	0.3539	0.1851
5801Monoploid.007738.1	Nucleus	311	34975.5	6.0054	30.39	-0.7749	0.0707	63940	64190	0.2572	0.3055	0.1994
5801Monoploid.021657.1	Nucleus	311	33504.4	8.5131	58.33	-0.4026	0.0547	33460	33835	0.2347	0.3312	0.2219
5801Monoploid.015981.1	Nucleus	312	33919.7	9.612	48.29	-0.5904	0.0641	25440	25815	0.2212	0.3718	0.1763
5801Monoploid.014347.1	Nucleus	315	34367.9	6.8176	63.23	-0.8092	0.054	34950	34950	0.1873	0.3333	0.2222
5801Monoploid.010689.1	Nucleus	318	35991	6.1813	48.43	-0.8588	0.1101	47790	48290	0.2453	0.3836	0.1572
5801Monoploid.021193.1	Nucleus	318	35569.3	5.2727	52.63	-0.6318	0.0503	46980	47605	0.2547	0.2956	0.2264
5801Monoploid.020078.1	Nucleus	319	36187.8	8.6127	47.14	-0.8567	0.1097	60850	60975	0.2539	0.2947	0.1818
5801Monoploid.013940.1	Nucleus	320	34806.3	7.8137	49.7	-0.6134	0.0469	15470	15595	0.2344	0.35	0.2062
5801Monoploid.015321.1	Nucleus	324	35968	6.163	59.2	-0.562	0.071	45950	46575	0.2377	0.3086	0.2531
5801Monoploid.018490.1	Nucleus	324	35472.3	8.7081	41.52	-0.541	0.0679	26930	27055	0.2377	0.2963	0.2469
5801Monoploid.023090.1	Nucleus	324	34844.7	9.1798	69.33	-0.5756	0.0463	15470	15720	0.2006	0.3549	0.2191
5801Monoploid.018091.1	Nucleus	327	36289.2	4.9531	57.43	-0.5817	0.0673	58440	58940	0.2599	0.3058	0.211
5801Monoploid.023663.1	Nucleus	327	36949	6.183	62.72	-0.5682	0.0765	58440	58815	0.2722	0.2966	0.2355
5801Monoploid.002066.1	Nucleus	329	37855.2	6.5887	49.92	-0.8356	0.1003	74370	74620	0.2492	0.2675	0.1945
5801Monoploid.015224.1	Nucleus	330	36341.6	9.177	43.88	-0.5194	0.0788	29910	30035	0.2455	0.3121	0.2333
5801Monoploid.000380.1	Nucleus	331	36632.4	5.9752	75.07	-0.6662	0.0876	30940	31190	0.2266	0.3746	0.1873
5801Monoploid.020701.1	Nucleus	333	35860.3	6.5979	59.14	-0.6399	0.0661	28420	28670	0.2192	0.3724	0.1982
5801Monoploid.008729.1	Nucleus	337	36995	5.848	42.61	-0.4988	0.0742	42400	43025	0.2582	0.3145	0.1988
5801Monoploid.022601.1	Nucleus	337	38254	9.4216	54.43	-0.9297	0.0831	39420	39670	0.2374	0.3353	0.1691
5801Monoploid.019826.1	Nucleus	338	38408.2	6.5632	50.85	-0.7302	0.0917	65890	66265	0.2722	0.3018	0.1775
5801Monoploid.015656.1	Nucleus	341	38990.1	8.9972	41.41	-1.0279	0.0557	46410	46660	0.2375	0.2639	0.1877
5801Monoploid.022204.1	Nucleus	342	38188.7	5.4603	55.4	-0.5234	0.0643	52940	53190	0.2573	0.2836	0.2602
5801Monoploid.015886.1	Nucleus	343	38274.2	7.0752	45.11	-0.7469	0.0671	47900	48275	0.2536	0.2886	0.2216
5801Monoploid.004532.1	Nucleus	344	37715.2	8.6121	55.29	-0.6535	0.0901	53860	54235	0.2529	0.3692	0.1686
5801Monoploid.013927.1	Nucleus	347	38764.2	5.4595	52.72	-0.5536	0.0749	41940	42190	0.268	0.2911	0.2622
5801Monoploid.014068.1	Nucleus	347	39139.6	8.1295	49.32	-0.6807	0.0749	58440	58815	0.2536	0.2565	0.2392
5801Monoploid.020964.1	Nucleus	347	38856	5.7582	53.3	-0.5222	0.0749	63940	64440	0.2565	0.2997	0.2046
5801Monoploid.003462.1	Nucleus	348	38468.4	6.1867	51.96	-0.6529	0.0661	52940	53190	0.2385	0.342	0.2011
5801Monoploid.017235.1	Nucleus	349	39215.5	5.9323	45.21	-0.5596	0.0659	37930	38305	0.2837	0.3266	0.2206
5801Monoploid.014045.1	Nucleus	351	38860.8	6.4578	44.19	-0.7148	0.0627	52940	53315	0.2251	0.2764	0.2336
5801Monoploid.006132.1	Nucleus	356	38355.2	6.4297	58.74	-0.6601	0.0534	29450	29700	0.2051	0.3596	0.2331
5801Monoploid.013837.1	Nucleus	357	41089.6	7.6537	39.16	-0.8941	0.0756	46410	46785	0.2521	0.2437	0.1933
5801Monoploid.021071.1	Nucleus	361	40720.2	8.6782	53.9	-0.8715	0.072	61420	61795	0.2216	0.2576	0.2105
5801Monoploid.018801.1	Nucleus	362	39465.4	9.4208	52.21	-0.8191	0.058	33920	34170	0.221	0.3564	0.163
5801Monoploid.007888.1	Nucleus	367	41905.3	5.957	58.05	-0.7174	0.0817	56380	56505	0.267	0.3025	0.2207
5801Monoploid.021573.1	Nucleus	368	40728.8	9.5959	40.04	-0.409	0.0516	40450	40700	0.2418	0.1739	0.3668
5801Monoploid.011104.1	Nucleus	370	41459.3	5.6884	55.94	-0.7141	0.073	44920	45295	0.2459	0.3432	0.2189
5801Monoploid.016914.1	Nucleus	370	41499.3	6.3306	51.68	-0.9454	0.073	54430	54680	0.2162	0.3351	0.2162
5801Monoploid.006873.1	Nucleus	371	42615.7	9.0203	58.17	-0.962	0.0997	59360	59735	0.2372	0.283	0.1887
5801Monoploid.013498.1	Nucleus	374	42281	4.5479	55.72	-0.789	0.0749	47900	48400	0.2487	0.2807	0.2353
5801Monoploid.001481.1	Nucleus	377	42396.8	5.706	49.53	-0.7395	0.0849	64400	64775	0.2546	0.313	0.2149
5801Monoploid.021531.1	Nucleus	379	41883.2	6.3666	45.38	-0.5583	0.0818	57870	58245	0.2533	0.2876	0.2243
5801Monoploid.005161.1	Nucleus	380	42837.9	6.1722	47.86	-0.7021	0.0816	49390	49765	0.2526	0.3368	0.2079
5801Monoploid.017156.1	Nucleus	384	43573.4	9.2593	66.46	-0.7216	0.0677	66920	67295	0.2526	0.2526	0.2865
5801Monoploid.017155.1	Nucleus	385	43557.3	9.2688	65.76	-0.7252	0.0649	65430	65805	0.2494	0.2571	0.2857
5801Monoploid.000657.1	Nucleus	387	43190.7	7.1584	46.81	-0.5995	0.0801	56380	56755	0.2558	0.3359	0.2171
5801Monoploid.008721.1	Nucleus	387	42797.3	6.2168	47.99	-0.6318	0.0749	56380	56755	0.2532	0.3178	0.2119
5801Monoploid.016948.1	Nucleus	388	42544.2	6.2351	50.85	-0.7845	0.0644	70930	71180	0.2242	0.3376	0.2294
5801Monoploid.020500.1	Nucleus	389	44134.4	6.4194	43.98	-0.6108	0.0797	61420	61795	0.2751	0.2956	0.2134
5801Monoploid.006273.1	Nucleus	394	43540.5	6.5827	60.39	-0.3716	0.0685	46410	47035	0.2716	0.335	0.198
5801Monoploid.020035.1	Nucleus	394	43153.1	5.8069	41.99	-0.4307	0.066	34490	34990	0.2437	0.2716	0.264
5801Monoploid.017369.1	Nucleus	397	43372.9	4.7167	56.59	-0.7048	0.068	42860	43110	0.2393	0.3501	0.2091
5801Monoploid.014067.1	Nucleus	399	44075.2	8.3299	46.54	-0.5529	0.0476	34950	35450	0.2506	0.2882	0.2406
5801Monoploid.003455.1	Nucleus	404	44228.6	8.8722	53.7	-0.6936	0.0718	41940	42190	0.2228	0.3441	0.2153
5801Monoploid.023238.1	Nucleus	405	43824.2	6.2259	39.94	-0.5277	0.0667	62450	62950	0.2296	0.3086	0.2395
5801Monoploid.013339.1	Nucleus	408	45556	6.4138	60.55	-0.7353	0.0662	47900	48275	0.2353	0.348	0.201
5801Monoploid.018164.1	Nucleus	413	45908.4	6.1426	36.8	-0.623	0.0581	48930	49180	0.2518	0.3027	0.2179
5801Monoploid.013787.1	Nucleus	414	46271.7	6.3883	43.32	-0.6162	0.0894	53400	53775	0.2415	0.3213	0.2077
5801Monoploid.019075.1	Nucleus	414	44597.5	6.1582	48.04	-0.4894	0.0483	37470	38095	0.2271	0.3237	0.256
5801Monoploid.001932.1	Nucleus	415	47009.8	7.1272	53.26	-0.9434	0.0771	82390	83015	0.2313	0.2795	0.253
5801Monoploid.004811.1	Nucleus	416	46988.7	6.25	49.79	-0.7524	0.0697	55920	56545	0.2476	0.3197	0.1875
5801Monoploid.016797.1	Nucleus	420	46962.8	5.6926	62.38	-0.4838	0.0905	51910	52410	0.2714	0.3143	0.2071
5801Monoploid.014065.1	Nucleus	421	46035.1	6.273	57.96	-0.6964	0.0523	36440	36940	0.2138	0.3207	0.1829
5801Monoploid.014066.1	Nucleus	422	46875.7	6.8699	53.96	-0.6948	0.0569	48930	49555	0.218	0.2773	0.2583
5801Monoploid.011343.1	Nucleus	445	49779.1	9.4439	56.45	-0.6589	0.0584	41370	41495	0.2449	0.2337	0.2652
5801Monoploid.014756.1	Nucleus	454	50110.1	7.0975	55.14	-0.8388	0.0595	33920	34545	0.2004	0.293	0.2423
5801Monoploid.014755.1	Nucleus	457	50267.2	6.6988	54.7	-0.8379	0.0547	29910	30410	0.2079	0.302	0.2298
5801Monoploid.008468.1	Nucleus	458	52297.4	5.1495	48.72	-0.7201	0.0568	90410	91160	0.2729	0.238	0.2795
5801Monoploid.016863.1	Nucleus	470	51951.6	6.8147	65.77	-0.753	0.0681	36900	37400	0.217	0.3149	0.2277
5801Monoploid.023166.1	Nucleus	481	54101.9	8.4985	61.9	-0.8114	0.0686	51910	52535	0.2225	0.2703	0.2204
5801Monoploid.010034.1	Nucleus	485	53421	7.9794	55.94	-0.7794	0.068	61420	62045	0.2144	0.3608	0.1629
5801Monoploid.016871.1	Nucleus	485	53688.3	5.2939	63.58	-0.686	0.0701	36900	37150	0.2227	0.3691	0.1588
5801Monoploid.023224.1	Nucleus	492	54736.7	5.729	49.82	-0.6874	0.0894	52370	52995	0.2358	0.3394	0.2154
5801Monoploid.011407.1	Nucleus	499	55282	4.8538	48.26	-0.8259	0.0481	74940	75440	0.2244	0.3066	0.2204
5801Monoploid.016687.1	Nucleus	503	56636.6	8.9836	43.46	-0.8239	0.0736	57410	57660	0.2485	0.3241	0.1889
5801Monoploid.003854.1	Nucleus	506	55746.8	5.7636	42.52	-0.5186	0.0771	65890	66515	0.2411	0.251	0.2628
5801Monoploid.010263.1	Nucleus	514	57641.5	5.637	57.33	-0.8412	0.0759	63830	64330	0.2335	0.3093	0.1965
5801Monoploid.023295.1	Nucleus	547	61667.7	4.5313	55.37	-0.8073	0.0841	53860	54860	0.234	0.2669	0.2303
5801Monoploid.019704.1	Nucleus	560	61521.6	5.1523	52.8	-0.6025	0.0804	72880	73505	0.2446	0.3357	0.2179
5801Monoploid.010657.1	Nucleus	564	63570.5	5.3626	56.21	-0.6571	0.0727	60850	61725	0.2624	0.2589	0.2305
5801Monoploid.013574.1	Nucleus	566	63030.8	4.9841	41.3	-0.5691	0.0707	53860	54610	0.2633	0.2385	0.2509
5801Monoploid.019901.1	Nucleus	582	63698.7	8.2482	59.45	-0.7435	0.0567	68410	69285	0.2096	0.3282	0.2371
5801Monoploid.010664.1	Nucleus	798	92102.7	6.6838	41.05	-1.4553	0.0464	86860	87485	0.1855	0.2105	0.2469
5801Monoploid.008925.1	Nucleus	803	88227.1	5.701	51.6	-0.6387	0.0635	64290	65165	0.2254	0.2939	0.2603
5801Monoploid.010894.1	Nucleus	966	109268	5.3446	52.97	-0.9562	0.0414	69330	69580	0.2101	0.2153	0.3199
5801Monoploid.007466.1	Nucleus	1042	115159	5.2625	59.69	-0.7372	0.0643	88350	89975	0.2169	0.3033	0.2121
5801Monoploid.014570.1	Nucleus	1379	154099	7.4288	55.8	-0.8873	0.0421	111380	113255	0.2154	0.2727	0.2364

## Sheet: Table S3
Table. S3 Tandem duplicate gene pairs
Number	gene 1	gene 2	Ka	Ks	Ka/Ks
1	5801Monoploid.006323.1	5801Monoploid.006337.1	0.491338	2.93852	0.167206
2	5801Monoploid.006337.1	5801Monoploid.006338.1	0.524379	2.02201	0.259336
3	5801Monoploid.006338.1	5801Monoploid.006339.1	0.157259	0.265809	0.591626
4	5801Monoploid.007725.1	5801Monoploid.007737.1	0.917555	1.29215	0.710098
5	5801Monoploid.007737.1	5801Monoploid.007738.1	0.0165469	0.0317682	0.520863
6	5801Monoploid.007738.1	5801Monoploid.007743.1	0.757318	1.93083	0.392225
7	5801Monoploid.008721.1	5801Monoploid.008729.1	0.630469	2.29872	0.274269
8	5801Monoploid.008834.1	5801Monoploid.008838.1	0.49447	2.88414	0.171445
9	5801Monoploid.014065.1	5801Monoploid.014066.1	0.898994	1.3651	0.658555
10	5801Monoploid.014066.1	5801Monoploid.014067.1	0.664603	2.3398	0.284042
11	5801Monoploid.014067.1	5801Monoploid.014068.1	0.657928	2.26048	0.291057
12	5801Monoploid.014755.1	5801Monoploid.014756.1	0.054278	0.120345	0.45102
13	5801Monoploid.015656.1	5801Monoploid.015886.1	0.711823	2.24984	0.316389
14	5801Monoploid.016914.1	5801Monoploid.016948.1	0.688494	2.19697	0.313383
15	5801Monoploid.017155.1	5801Monoploid.017156.1	0.00895885	0.0875733	0.102301
16	5801Monoploid.017235.1	5801Monoploid.017241.1	0.625987	2.37098	0.26402
17	5801Monoploid.017241.1	5801Monoploid.017242.1	0.765994	1.99767	0.383444
18	5801Monoploid.018418.1	5801Monoploid.018419.1	0.0167341	0.000334683	50
19	5801Monoploid.020962.1	5801Monoploid.020964.1	0.651906	2.24917	0.289843

## Sheet: Table S4
Table. S5 Dispersed duplicate gene pairs
gene_pairs	Ka	Ks	Ka/Ks
5801Monoploid.000657-5801Monoploid.002610	0.556716	2.91732	0.190831
5801Monoploid.000657-5801Monoploid.007888	0.681281	2.38787	0.285308
5801Monoploid.000657-5801Monoploid.008834	0.607536	2.60937	0.232829
5801Monoploid.000657-5801Monoploid.011783	0.57493	2.94422	0.195274
5801Monoploid.000657-5801Monoploid.015321	0.610255	2.52934	0.241271
5801Monoploid.000657-5801Monoploid.016948	0.801605	1.76281	0.454732
5801Monoploid.000657-5801Monoploid.018164	0.75218	1.98842	0.37828
5801Monoploid.000657-5801Monoploid.022204	0.62217	2.33751	0.266168
5801Monoploid.000657-5801Monoploid.023238	0.730986	1.95321	0.374249
5801Monoploid.001481-5801Monoploid.004532	0.70582	2.09534	0.336853
5801Monoploid.001481-5801Monoploid.008721	0.725023	2.0124	0.360279
5801Monoploid.001481-5801Monoploid.008729	0.668654	2.21991	0.301207
5801Monoploid.001481-5801Monoploid.016028	0.586251	2.39358	0.244927
5801Monoploid.001481-5801Monoploid.021531	0.597722	2.47616	0.24139
5801Monoploid.002066-5801Monoploid.016695	0.471634	2.96846	0.158882
5801Monoploid.002066-5801Monoploid.023663	0.5709	2.46253	0.231835
5801Monoploid.002610-5801Monoploid.005161	0.547622	2.90247	0.188674
5801Monoploid.002610-5801Monoploid.016948	0.540305	2.84113	0.190173
5801Monoploid.002610-5801Monoploid.017235	0.595394	2.61746	0.22747
5801Monoploid.002610-5801Monoploid.023238	0.492021	2.69546	0.182536
5801Monoploid.003455-5801Monoploid.006873	0.540574	2.53262	0.213445
5801Monoploid.003455-5801Monoploid.023224	0.665641	2.18364	0.304832
5801Monoploid.004532-5801Monoploid.008721	0.71869	2.09221	0.343508
5801Monoploid.004532-5801Monoploid.016028	0.60038	2.54835	0.235596
5801Monoploid.004532-5801Monoploid.021531	0.634388	2.3539	0.269505
5801Monoploid.004811-5801Monoploid.013787	0.754255	1.96541	0.383765
5801Monoploid.004811-5801Monoploid.020964	0.756068	1.82639	0.413969
5801Monoploid.005153-5801Monoploid.011783	0.69403	2.35489	0.294719
5801Monoploid.005161-5801Monoploid.000657	0.392923	3.04187	0.129172
5801Monoploid.005161-5801Monoploid.007888	0.684695	2.29375	0.298505
5801Monoploid.005161-5801Monoploid.011783	0.558192	2.70305	0.206505
5801Monoploid.005161-5801Monoploid.014068	0.647169	2.33866	0.276727
5801Monoploid.005161-5801Monoploid.015321	0.570327	2.5498	0.223675
5801Monoploid.005161-5801Monoploid.015656	0.702044	2.24725	0.312402
5801Monoploid.005161-5801Monoploid.016948	0.661706	2.3728	0.278871
5801Monoploid.005161-5801Monoploid.018164	0.680139	2.23156	0.304782
5801Monoploid.005161-5801Monoploid.022204	0.540443	2.74365	0.196979
5801Monoploid.005161-5801Monoploid.023238	0.70793	2.08384	0.339723
5801Monoploid.006273-5801Monoploid.004811	0.730768	2.06573	0.353758
5801Monoploid.006273-5801Monoploid.011104	0.757653	1.90501	0.397716
5801Monoploid.006273-5801Monoploid.013339	0.841469	1.61523	0.520959
5801Monoploid.006273-5801Monoploid.013787	0.794591	1.65906	0.478941
5801Monoploid.006273-5801Monoploid.019826	0.644975	2.24306	0.287542
5801Monoploid.006273-5801Monoploid.020964	0.637434	2.19869	0.289915
5801Monoploid.006337-5801Monoploid.008834	0.612453	2.54865	0.240305
5801Monoploid.006873-5801Monoploid.014746	0.411089	3.73202	0.110152
5801Monoploid.006873-5801Monoploid.022601	0.626261	2.55673	0.244946
5801Monoploid.006873-5801Monoploid.023224	0.611007	2.4841	0.245968
5801Monoploid.007466-5801Monoploid.016144	0.189955	1.99534	0.0951991
5801Monoploid.007545-5801Monoploid.008598	0.347579	3.50129	0.0992714
5801Monoploid.007545-5801Monoploid.012500	0.420455	3.43799	0.122297
5801Monoploid.007545-5801Monoploid.020035	0.537148	2.61352	0.205526
5801Monoploid.007545-5801Monoploid.021657	0.39908	3.67662	0.108545
5801Monoploid.007743-5801Monoploid.005161	0.5632	2.61172	0.215643
5801Monoploid.007743-5801Monoploid.011783	0.750844	1.96608	0.381899
5801Monoploid.007743-5801Monoploid.015886	0.722825	2.02752	0.356507
5801Monoploid.007743-5801Monoploid.018164	0.586592	2.58062	0.227306
5801Monoploid.007743-5801Monoploid.023501	0.435143	2.94016	0.148
5801Monoploid.007888-5801Monoploid.011783	0.570219	2.7558	0.206916
5801Monoploid.007888-5801Monoploid.016948	0.764328	1.99715	0.382709
5801Monoploid.007888-5801Monoploid.018164	0.586526	2.52703	0.232101
5801Monoploid.007888-5801Monoploid.018570	0.658001	2.50192	0.262999
5801Monoploid.007888-5801Monoploid.020500	0.715438	2.18066	0.328083
5801Monoploid.007888-5801Monoploid.022204	0.533094	2.62856	0.202809
5801Monoploid.007888-5801Monoploid.023238	0.708382	1.98637	0.356621
5801Monoploid.008598-5801Monoploid.018980	0.46014	2.99179	0.153801
5801Monoploid.008598-5801Monoploid.019075	0.639992	2.06899	0.309326
5801Monoploid.008598-5801Monoploid.020035	0.743241	1.83394	0.40527
5801Monoploid.008721-5801Monoploid.016028	0.432064	3.16407	0.136553
5801Monoploid.008729-5801Monoploid.004532	0.743584	1.96772	0.377892
5801Monoploid.008729-5801Monoploid.016028	0.435072	3.1838	0.136652
5801Monoploid.008729-5801Monoploid.021531	0.654361	2.33059	0.28077
5801Monoploid.008834-5801Monoploid.015321	0.617036	2.34553	0.263069
5801Monoploid.008834-5801Monoploid.015656	0.587354	2.70647	0.217019
5801Monoploid.008838-5801Monoploid.006337	0.418423	3.27192	0.127883
5801Monoploid.008838-5801Monoploid.015656	0.440013	3.33571	0.13191
5801Monoploid.008838-5801Monoploid.015886	0.443971	3.06829	0.144697
5801Monoploid.010034-5801Monoploid.004811	0.778813	1.89461	0.411068
5801Monoploid.010034-5801Monoploid.011104	0.73389	2.03515	0.360607
5801Monoploid.010034-5801Monoploid.013339	0.749604	1.98676	0.3773
5801Monoploid.010034-5801Monoploid.013787	0.657829	2.30178	0.285792
5801Monoploid.010034-5801Monoploid.019826	0.61973	2.3973	0.258511
5801Monoploid.010034-5801Monoploid.020964	0.629969	2.26636	0.277966
5801Monoploid.011104-5801Monoploid.013787	0.789829	1.81081	0.436174
5801Monoploid.011104-5801Monoploid.017235	0.794675	1.79074	0.443769
5801Monoploid.011340-5801Monoploid.016695	0.53078	2.75443	0.1927
5801Monoploid.011407-5801Monoploid.001932	0.563802	2.76566	0.203858
5801Monoploid.011407-5801Monoploid.005161	0.762844	1.99995	0.381431
5801Monoploid.011407-5801Monoploid.011783	0.558093	2.74858	0.203048
5801Monoploid.011407-5801Monoploid.015321	0.793217	1.75906	0.450934
5801Monoploid.011407-5801Monoploid.015656	0.63291	2.44302	0.259069
5801Monoploid.011783-5801Monoploid.014068	0.632188	2.37248	0.266467
5801Monoploid.011783-5801Monoploid.015321	0.537296	2.77726	0.193463
5801Monoploid.011783-5801Monoploid.015656	0.585315	2.51236	0.232974
5801Monoploid.011783-5801Monoploid.016948	0.543996	2.88929	0.18828
5801Monoploid.011783-5801Monoploid.017235	0.545495	2.5436	0.214458
5801Monoploid.011783-5801Monoploid.018164	0.519391	2.78473	0.186514
5801Monoploid.011783-5801Monoploid.020500	0.615477	2.46515	0.249672
5801Monoploid.011783-5801Monoploid.022204	0.592411	2.465	0.240329
5801Monoploid.011783-5801Monoploid.023238	0.493375	2.68286	0.183899
5801Monoploid.012500-5801Monoploid.019075	0.658171	2.1941	0.299973
5801Monoploid.012863-5801Monoploid.015656	0.702218	2.31805	0.302935
5801Monoploid.013339-5801Monoploid.013787	0.830675	1.6547	0.502011
5801Monoploid.013787-5801Monoploid.019826	0.693337	2.14419	0.323357
5801Monoploid.013787-5801Monoploid.020964	0.700354	2.04322	0.34277
5801Monoploid.014045-5801Monoploid.023238	0.711797	1.93147	0.368525
5801Monoploid.014065-5801Monoploid.014068	0.766987	1.82465	0.420348
5801Monoploid.014065-5801Monoploid.016948	0.826202	1.60939	0.513363
5801Monoploid.014065-5801Monoploid.023238	0.841082	1.52997	0.549738
5801Monoploid.014067-5801Monoploid.016948	0.797126	1.8357	0.434236
5801Monoploid.014067-5801Monoploid.017235	0.756865	1.98682	0.380944
5801Monoploid.014067-5801Monoploid.022204	0.72283	2.02981	0.356107
5801Monoploid.014067-5801Monoploid.023238	0.776526	1.78799	0.4343
5801Monoploid.014068-5801Monoploid.000657	0.694232	2.17344	0.319417
5801Monoploid.014068-5801Monoploid.007888	0.731743	2.08474	0.351
5801Monoploid.014068-5801Monoploid.016948	0.448773	2.35506	0.190557
5801Monoploid.014068-5801Monoploid.018164	0.638284	2.28816	0.278951
5801Monoploid.014068-5801Monoploid.023238	0.444253	2.50714	0.177195
5801Monoploid.014649-5801Monoploid.002066	0.551127	2.47034	0.223097
5801Monoploid.014746-5801Monoploid.022601	0.556027	2.72176	0.204289
5801Monoploid.014746-5801Monoploid.023224	0.5178	2.73038	0.189644
5801Monoploid.015321-5801Monoploid.002610	0.591586	2.53993	0.232914
5801Monoploid.015321-5801Monoploid.017235	0.702168	2.09254	0.335557
5801Monoploid.015321-5801Monoploid.018091	0.715059	2.02473	0.353162
5801Monoploid.015321-5801Monoploid.018164	0.628834	2.42428	0.25939
5801Monoploid.015321-5801Monoploid.021193	0.707908	2.16542	0.326915
5801Monoploid.015321-5801Monoploid.022204	0.661742	2.1199	0.312157
5801Monoploid.015656-5801Monoploid.016948	0.672785	2.34071	0.287428
5801Monoploid.015656-5801Monoploid.017235	0.752377	1.99221	0.37766
5801Monoploid.015656-5801Monoploid.023238	0.77482	1.8709	0.414144
5801Monoploid.015886-5801Monoploid.023501	0.541337	2.56028	0.211437
5801Monoploid.016028-5801Monoploid.021531	0.463922	3.02521	0.153352
5801Monoploid.016695-5801Monoploid.023663	0.458902	3.09767	0.148144
5801Monoploid.016948-5801Monoploid.017235	0.617678	2.48669	0.248394
5801Monoploid.016948-5801Monoploid.018091	0.641605	2.33511	0.274764
5801Monoploid.016948-5801Monoploid.018164	0.764789	1.86594	0.409867
5801Monoploid.016948-5801Monoploid.018706	0.485584	3.28801	0.147683
5801Monoploid.016948-5801Monoploid.021193	0.64115	2.31605	0.276829
5801Monoploid.016948-5801Monoploid.022204	0.648559	2.31741	0.279863
5801Monoploid.017235-5801Monoploid.000657	0.385661	2.48633	0.155113
5801Monoploid.017235-5801Monoploid.007888	0.640753	2.29244	0.279507
5801Monoploid.017235-5801Monoploid.014045	0.719813	1.97201	0.365014
5801Monoploid.017235-5801Monoploid.018091	0.70203	2.00152	0.350749
5801Monoploid.017235-5801Monoploid.018164	0.599793	2.51909	0.238099
5801Monoploid.017235-5801Monoploid.018706	0.52927	2.74696	0.192675
5801Monoploid.017235-5801Monoploid.020500	0.713811	2.16943	0.329032
5801Monoploid.017235-5801Monoploid.021193	0.622635	2.39492	0.259981
5801Monoploid.017235-5801Monoploid.022204	0.641731	2.32317	0.27623
5801Monoploid.017241-5801Monoploid.011783	0.64038	2.32457	0.275483
5801Monoploid.018091-5801Monoploid.018164	0.683051	2.05741	0.331995
5801Monoploid.018091-5801Monoploid.018706	0.408016	3.17051	0.128691
5801Monoploid.018091-5801Monoploid.020500	0.556467	2.5107	0.221638
5801Monoploid.018091-5801Monoploid.021193	0.502271	2.76878	0.181405
5801Monoploid.018091-5801Monoploid.022204	0.719142	1.96565	0.365855
5801Monoploid.018091-5801Monoploid.023238	0.725951	1.92136	0.377832
5801Monoploid.018164-5801Monoploid.018706	0.51205	3.53586	0.144816
5801Monoploid.018164-5801Monoploid.023238	0.771025	1.75151	0.440205
5801Monoploid.018570-5801Monoploid.022204	0.734442	2.08153	0.352838
5801Monoploid.018706-5801Monoploid.020500	0.492286	3.38079	0.145613
5801Monoploid.018980-5801Monoploid.020035	0.563443	2.27285	0.247901
5801Monoploid.018980-5801Monoploid.021657	0.468159	3.137	0.149238
5801Monoploid.019075-5801Monoploid.007545	0.603418	2.30331	0.261979
5801Monoploid.019075-5801Monoploid.021657	0.69557	1.93801	0.35891
5801Monoploid.019826-5801Monoploid.020964	0.77825	1.75593	0.443212
5801Monoploid.020035-5801Monoploid.021657	0.755481	1.76354	0.428388
5801Monoploid.020500-5801Monoploid.000657	0.619669	2.63121	0.235507
5801Monoploid.020500-5801Monoploid.005161	0.634268	2.49014	0.254712
5801Monoploid.020500-5801Monoploid.021193	0.696259	2.27985	0.305397
5801Monoploid.021193-5801Monoploid.018706	0.358121	1.83665	0.194986
5801Monoploid.021193-5801Monoploid.023238	0.706742	2.15124	0.328528
5801Monoploid.022204-5801Monoploid.023238	0.600124	2.27253	0.264077
5801Monoploid.022601-5801Monoploid.003455	0.623126	2.36134	0.263886
5801Monoploid.022601-5801Monoploid.023224	0.669855	2.27914	0.293907

## Sheet: Table S5
Table. S4 The MYB genes negatively correlated with anthocyanin accumulation throughout mulberry fruit developmental stages.
GeneID	S1	S2	S3
5801Monoploid.021657	272.594	171.608	70.1801
5801Monoploid.008598	149.078	107.424	98.1671
5801Monoploid.005807	164.267	118.2	70.7059
5801Monoploid.007545	176.306	64.3825	3.82042
5801Monoploid.013940	113.44	78.2162	37.7455
5801Monoploid.011553	99.2813	65.8994	54.8941
5801Monoploid.006450	70.0977	34.0823	26.7129
5801Monoploid.012422	36.6886	37.9135	19.7451
5801Monoploid.016914	45.9289	30.5545	16.4717
5801Monoploid.010282	39.139	35.3199	18.0499
5801Monoploid.011343	30.9061	31.187	27.1285
5801Monoploid.020078	51.2177	22.9156	7.08716
5801Monoploid.003801	25.6567	24.4574	19.3556
5801Monoploid.020425	32.6753	22.7386	13.4051
5801Monoploid.006451	40.2161	14.9779	6.30674
5801Monoploid.021573	31.2793	16.9283	12.8274
5801Monoploid.004663	27.7995	17.8666	11.8209
5801Monoploid.008925	20.4613	18.9293	14.6689
5801Monoploid.018490	17.8921	17.8252	16.6797
5801Monoploid.015224	18.2526	18.3646	15.5138
5801Monoploid.006288	24.2155	17.1619	9.46225
5801Monoploid.019765	29.2384	13.1276	5.12487
5801Monoploid.021916	32.8956	9.47819	3.74439
5801Monoploid.023295	16.7974	12.6995	11.9505
5801Monoploid.019821	19.712	15.084	4.83142
5801Monoploid.012500	27.032	6.82373	3.46515
5801Monoploid.010657	16.5565	12.1121	2.69379
5801Monoploid.023222	12.4175	5.10607	2.09466
5801Monoploid.020471	7.95749	6.23362	4.92892
5801Monoploid.019075	6.23057	5.49817	4.75803
5801Monoploid.002610	11.1137	3.75102	1.10731
5801Monoploid.017464	7.83365	3.66062	2.31704
5801Monoploid.023569	7.4391	4.85715	0.783879
5801Monoploid.015450	4.37083	3.74234	2.09724
5801Monoploid.011783	4.29067	3.78938	0.528432
5801Monoploid.005161	2.06123	1.56194	1.22356
5801Monoploid.008754	2.32435	1.12194	0.411913
5801Monoploid.005433	2.36904	0.527407	0.0674777
5801Monoploid.018801	0.696006	0.498261	0.204285
5801Monoploid.008399	0.632389	0.351863	0.174144
5801Monoploid.008721	0.544211	0.27432	0.051767
5801Monoploid.000853	0.396725	0.12484	0.0925547
5801Monoploid.006273	0.366746	0.165383	0
5801Monoploid.018970	0.0630953	0.0345623	0
5801Monoploid.017550	0.0657893	0.0211983	0
5801Monoploid.016871	0.0772663	0.00809167	0
